# Supplementary material for: A Comparison of Non-Destructive Visceral Swab and Tissue Biopsy Sampling Methods for Genotyping-by-Sequencing in the Freshwater Mussel Fusconaia askewi
Source: Genes (Basel). 2023 May 30;14(6):1197. doi: 10.3390/genes14061197 (PMC10298480; doi:10.3390/genes14061197)
Supplement: Supplementary file 1 [file genes-14-01197-s001.zip]

Archive with 1 entries (1 files):
- genes-2406378-supplementary.pdf
